# Supplementary material for: Bermuda grass latent virus in Australia: genome sequence, sequence variation, and new hosts
Source: Arch Virol. 2022 Apr 8;167(5):1317–23. doi: 10.1007/s00705-022-05434-6 (PMC9038842; doi:10.1007/s00705-022-05434-6)
Supplement: Supplementary file 2 — Supplementary file2 (TXT 17 KB) [file 705_2022_5434_MOESM2_ESM.txt]

>5651 [organism=Bermuda grass latent virus] [isolate=5651] partial RNA-dependent RNA polymerase

CTCTCGCTTT GACCAACACG TGTCAGTAGA AGCACTCAGG TATGAACACT CTATCTATAG AGGGATATAT TCACACTCCA AGACCCTCGA CACCCTACTC AAGTGGCAAA TTCACAACAA AGGGGTTGCA ATCGCAAAGG ACGGGTTTTT CCGGTACTCA GTGGA

TGGAT GTCGTATGTC TGGTGACATG AACACATCTT TAGGCAATTG TATTCTGGCT GCTCTCATTT CCAAGGACTT CATAGACAGG TTCAACCTAA ACGCTGAACT CATCAACAAC GGTGACGACA ACGTGTTAAT TTGCTC


>5651 [organism=Sugarcane mosaic virus] [isolate=5651] partial coat protein

TATGGAGAAT GGTTGCTCAC CAAATATAAA CGGAAATTGG ACAATGATGG ATGGGGATGA ACAGAGGGTT TTTCCACTCA AGCCAGTAAT TGAAAATGCA TCTCCAACTT TCCGACAAAT TATGCATCAC TTTAGTGATG

CAGCTGAAGC GTACATAGAG TACAGAAACT CTACTGAGCG GTATATGCCA AGATACGGAC TTCAGCGAAA CCTCACCGAC TATAGCTTAG CACGGTATGC ATTTGATTTC TATGAAATGA CTTCACGCAC ACCTGCTAGA

GCTAAAGAAG CC


>5657 [organism=Bermuda grass latent virus] [isolate=5657] partial RNA-dependent RNA polymerase

CTCCCGCTTC GACCAACACG TGTCTGTAGA TGCTCTGAAG TATGAACACT CCATTTATAA AGGAATCTAT TCCCACTCCA AGACTCTCAA CACCCTACTC AAATGGCAGA TTCATAACAA AGGGGTGGCA ATCGCAAAGG ATGGGTTTTT CCGATATTCC GTGGA

TGGAT GCCGTATGTC TGGAGACATG AACACTTCCT TAGGCAATTG CATCTTGGCT GCTCTCATAT CTAAGGACTT CATAGACAGG TTCAACCTCG ACGCTGAACT CATCAACAAC GGTGATGACA ATGTGTTAAT TTGCTC


>5658 [organism=Bermuda grass latent virus] [isolate=5658] partial RNA-dependent RNA polymerase

CTCTCGCTTC GACCAACACG TGTCTGTAGA TGCTCTGAAG TATGAACACT CCATCTACAA AGGAATTTAT TCTCACTCCA AAACCCTCAA CACCCTACTC AAATGGCAGA TTCACAACAA AGGGGTGGCA ATCGCAAAGG ATGGGTTTTT CCGATACTCT GTGGA

TGGAT GCCGTATGTC TGGAGACATG AACACATCCT TAGGCAATTG CATCTTGGCT GCTCTCATAT CTAAGGACTT CATAGACAGG TTCAACCTCG ACGCTGAACT CATCAACAAC GGTGATGACA ATGTGTTAAT TTGCTC


>5659 [organism=Bermuda grass latent virus] [isolate=5659] partial RNA-dependent RNA polymerase

CTCTCGCTTC GACCAACACG TGTCGGTAGA TGCTCTGAAG TATGAACACT CCATTTATAA AGGAATCTAC TCCCACTCCA AGACCCTCAA CACCCTACTC AAATGGCAGA TTCATAACAA AGGGGTGGCA ATCGCAAAGG ATGGGTTTTT CCGATATTCC GTGGA

TGGAT GCCGTATGTC TGGAGACATG AACACTTCTT TAGGCAATTG CATCTTGGCT GCTCTCATAT CTAAGGACTT CATAGACAGG TTCAACCTCG ACGCTGAACT CATCAACAAC GGTGATGACA ATGTGTTAAT TTGCTC


>5660 [organism=Bermuda grass latent virus] [isolate=5660] partial RNA-dependent RNA polymerasep

CTCTCGCTTC GACCAACACG TGTCGGTAGA TGCTCTGAAG TATGAACACT CCATTTATAA AGGAATCTAT TCCCACTCCA AAACCCTCAA CACCCTACTC AAATGGCAGA TTCATAACAA AGGGGTGGCA ATCGCAAAGG ATGGGTTTTT CCGATATTCC GTGGA

TGGAT GCCGTATGTC TGGAGACATG AACACTTCCT TAGGCAATTG CATCTTGGCT GCTCTCATAT CTAAGGACTT CATAGACAGG TTCAACCTCG ACGCTGAACT CATCAACAAC GGTGATGACA ATGTGTTAAT TTGCTC


>5661 [organism=Bermuda grass latent virus] [isolate=5661] partial RNA-dependent RNA polymerase

CTCTCGCTTC GACCAACACG TGTCTGTAGA TGCTCTGAAG TATGAACACT CCATTTACAA AGGAATCTAT TCCCACTCCA AAACCCTCAA CACCCTACTC AAGTGGCAGA TTCATAACAA AGGGGTGGCA ATCGCAAAGG ATGGGTTTTT CCGATACTCT GTGGA

TGGAT GCCGTATGTC TGGAGACATG AACACTTCCT TAGGCAATTG CATCTTGGCT GCTCTCATAT CCAAGGACTT CATAGACAGG TTCAACCTCA ACGCTGAACT CATCAACAAC GGTGACGACA ATGTGTTAAT TTGCTC


>5662 [organism=Bermuda grass latent virus] [isolate=5662] partial RNA-dependent RNA polymerase

CTCTCGCTTC GACCAACACG TGTCTGTAGA TGCTCTGAAG TATGAACACT CCATTTATAA AGGAATCTAT TCCCACTCAA AGACCCTCAA CACCCTACTC AAATGGCAGA TTCATAACAA AGGGGTGGCA ATCGCAAAGG ATGGGTTTTT TCGATATTCC GTGGA

TGGAT GCCGTATGTC TGGAGACATG AACACTTCCT TAGGCAATTG CATCTTGGCT GCTCTCATAT CTAAGGACTT CATAGACAGG TTCAACCTCG ACGCTGAACT CATCAACAAC GGTGATGACA ATGTGTTGAT TTGCTC


>5663 [organism=Bermuda grass latent virus] [isolate=5663] partial RNA-dependent RNA polymerase

CTCTCGCTTT GACCAACACG TGTCAGTGGA AGCACTCAGG TATGAACACT CTATCTATAA AGGGATCTAT TCACACTCCA AGACCCTCGA CACTTTACTC AAGTGGCAAA TCCACAACAA AGGGGTAGCA ATCGCAAAGG ACGGGTTTTT CCGGTATTCA GTGGA

TGGAT GTCGTATGTC TGGTGACATG AACACATCTT TAGGCAATTG CATTCTGGCT GCTCTCATTT CCAAGGACTT CATAGACAGG TTCAACCTAA ACGCTGAACT CATCAACAAC GGTGACGACA ATGTGTTAAT TTGCTC


>5812 [organism=Bermuda grass latent virus] [isolate=5812] partial RNA-dependent RNA polymerase

CTCTCGCTTT GACCAACACG TGTCAGTAGA AGCACTCAGG TATGAACACT CTATCTATAG AGGGATATAT TCACACTCCA AGACCCTCGA CACCCTACTC AAGTGGCAAA TTCACAACAA AGGGGTTGCA ATCGCAAAAG ACGGGTTTTT CCGGTACTCA GTGGA

TGGAT GTCGTATGTC TGGTGACATG AACACATCTT TAGGCAATTG TATTCTGGCT GCTCTCATTT CCAAGGACTT CATAGACAGG TTCAACCTAA ACGCTGAACT CATCAACAAC GGTGACGACA ATGTGTTAAT TTGCTC


>5813 [organism=Bermuda grass latent virus] [isolate=5813] partial RNA-dependent RNA polymerase

CTCTCGCTTT GACCAACACG TGTCAGTAGA AGCACTCAGG TATGAACACT CTATCTATAG AGGGATATAT TCACACTCCA AGACCCTCGA CACCCTACTC AAGTGGCAAA TTCACAACAA AGGGGTTGCA ATCGCAAAAG ACGGGTTTTT CCGGTACTCA GTGGA

TGGAT GTCGTATGTC TGGTGACATG AACACATCTT TAGGCAATTG TATTCTGGCT GCTCTCATTT CCAAGGACTT CATAGACAGG TTCAACCTAA ACGCTGAACT CATCAACAAC GGTGACGACA ATGTGTTAAT TTGCTC


>5814 [organism=Bermuda grass latent virus] [isolate=5814] partial RNA-dependent RNA polymerase

CTCTCGCTTT GACCAACACG TGTCAGTAGA AGCACTCAGG TATGAACACT CTATCTATAG AGGGATATAT TCACACTCCA AGACCCTCGA CACCCTACTC AAGTGGCAAA TTCACAACAA AGGGGTTGCA ATCGCAAAGG ACGGGTTTTT CCGGTACTCA GTGGA

TGGAT GTCGTATGTC TGGTGACATG AACACATCTT TAGGCAATTG TATTCTGGCT GCTCTCATTT CCAAGGACTT CATAGACAGG TTCAACCTAA ACGCTGAACT CATCAACAAC GGTGACGACA ATGTGTTAAT TTGCTC


>5815 [organism=Bermuda grass latent virus] [isolate=5815] partial RNA-dependent RNA polymerase

CTCTCGCTTT GACCAACACG TGTCAGTAGA AGCACTCAGG TATGAACACT CTATCTATAG AGGGATATAT TCACACTCCA AGACCCTCGA CACCCTACTC AAGTGGCAAA TTCACAACAA AGGGGTTGCA ATCGCAAAGG ACGGGTTTTT CCGGTACTCA GTGGA

TGGAT GTCGTATGTC TGGTGACATG AACACATCTT TAGGCAATTG TATTCTGGCT GCTCTCATTT CCAAGGACTT CATAGACAGG TTCAACCTAA ACGCTGAACT CATCAACAAC GGTGACGACA ATGTGTTAAT TTGCTC


>5816 [organism=Bermuda grass latent virus] [isolate=5816] partial RNA-dependent RNA polymerase

CTCTCGCTTT GACCAACACG TGTCAGTAGA AGCACTCAGG TATGAACACT CTATCTATAG AGGGATATAT TCACACTCCA AGACCCTCGA CACCCTACTC AAGTGGCAAA TTCACAACAA AGGGGTCGCA ATCGCAAAGG ACGGGTTTTT CCGGTACTCA GTGGA

TGGAT GTCGTATGTC TGGTGACATG AACACATCTT TAGGCAATTG TATTCTGGCT GCTCTCATCT CCAAGGACTT CATAGACAGG TTCAACCTAA ACGCTGAACT CATCAACAAC GGTGACGACA ATGTGTTAAT TTGCTC


>5818 [organism=Bermuda grass latent virus] [isolate=5818] partial RNA-dependent RNA polymerase

CTCTCGCTTC GACCAACACG TGTCTGTAGA TGCTCTGAAG TATGAACACT CCATTTATAA AGGAATCTAT TCCCACTCCA AGACCCTCAA CACCCTACTC AAATGGCAGA TTCATAACAA AGGGGTGGCA ATCGCAAAGG ATGGGTTTTT CCGATATTCC GTGGA

TGGAT GCCGTATGTC TGGAGACATG AACACTTCCT TAGGCAATTG CATCTTGGCT GCTCTCATAT CTAAGGACTT CATAGACAGG TTCAACCTCG ACGCTGAACT CATCAACAAC GGTGACGACA ATGTGTTGAT TTGCTC


>5657 [organism=Bermuda grass latent virus] [isolate=5657] complete genome

GGTACTCACC TACACATACA CAGGTACCCA GCTTCAGACT CCCTGCCATG GCTCACTTTT CGGCGGCAAC CGAAAAGATG CGCAAAATCA TCCAATTTGT GCGTAGCTTT AGACTTGTAA GCGCCGCTGG ACGGTGCTTA GAACTAATGG CTTATTACTT TACGA

AACTG AAGCTTAAAT GTGAGTCTAT CGAGAGGTCA CGCAGAGACA ATCTCCTCAA AATACGCTGG GCCATTAGAT GGATCAAGAA CTGCTTTCGA CCCAGTGTAG CCTTGCAAGT TGACCCGCTA GGACAGATCC ACCCCACCAA GATCGTGGAA TGCTCCTATG

GAGTGGCAGG GGGAGCCATC ACAGCTCTCA CTTCCACCAA GCATCTAGGG AGCAAACTCG TGCTCGGAGT CCTAACCGCT GCTAGCATCT ACTGTGCAGT CCAGTTGCAC ATATATGTTT CGTTAGCTAA GAGGCGGCAA TTCGATAAGA CTCGGTCGGA CTTCC

TTGAA CAACAATACC AGGACATCCT CAAATCAATG GAGGAGCAGA AAGAAAGGGC AACCAGAGAA CGGCTAGAAG ATTGCCTCAC CAAGGAAGTG CTGGAACCGG CCCAGTTGGC AGAAGACGGA ACTGTGCTTA AACAAGAAGT GGCACAATAC CTTGTCCACG

AACACGGTAA GTTTGTCAGA GCCTTAGTCT GCGAGGCTAA GATGGAATTT GGGGGAACCC CTAAGACCAC CGAAGCCAAC CAACTTGCCG TATGGAGGTT CCTGTACCGA ACCTGCGACA AGAGAGGGTT GAATCCAGCT GATGCTCAAA GAAGTATCAC AGCTG

CCCTT CCATTCGTCT TCTTGCCCAG TGCCTACGAC GAGTCCGCTG CTATCGGGAG AACTTCAGAG GAGACTGCAG AAGCTCTTCG TAGGTACAAG TCTCAATTTA CCCAAGACAC ACCACTCCAA AAATTAGTGT GCAACCCGCT TTCAGGGAAA GCATGGAGAG

CATGGGCACG CAACGTGTTC TACGGAGACC AGGAAACTGG TCTCCACTTC TCCAAATAGG GGTGTATTGA GAAGTGGCTG GGGGTGCAGT CCAAAAGGAC TAGAGTCCGA CACCCCCGTC TCAGGAGCCA CTTTAAAAAT ACGGACCCTA AGTTGCGGTA CATAT

ATCGG ATCGCATACC TCGGCGACCA GTATCAATTC GGGCTACACC ATAGCTCGGC CGCTAACCTA GAGAGGGGGT TAGCCGAAAG GGTATTTATG GTCAAGAACT ACAACAAGAA CTACGATGCC GATCTTGACC CCGAATTCTG CCCTCCCCCC AAACCAGAGG

AAGGCATCTT CCAGAGACAT TTAACAAAAT ACTCCAAAAA AATCATTCAA AGAGTTGGGC GAAAGTCTCC CATATCGTAT GAGAAGTTCC TTTCCTACTA CACTGGTGGT AAACTCACCA CGTATAGTAG GGCTGTTGAT TCCCTCACTG AACGACCAGT CAACA

AGGCT GACGCCAAGC TCTCAACATT TGTCAAAGCG GAGAAACTAA ACTTGTCTCT GAAGTCTGAT CCAGTCCCGC GTGTCATCCA ACCCAGACAC CCCAGGTACA ATGTGGAAGT CGGTAGATAT CTCAAACCTA TAGAACACGA CATCTACACT GCTATCGACG

GGTTATTTGG GTCCAAAACC ATTTTCAAGG GACTGTCTGT CGAGGCAATG GGTTCTCTAA TCCACCAGAA AATGCGCAAA TTCTTGAGGC CGTGCGCTAT TGGATTCGAT GCCTCCCGCT TCGACCAACA CGTGTCTGTA GATGCTCTGA AGTATGAACA CTCCA

TTTAT AAAGGAATCT ATTCCCACTC CAAGACTCTC AACACCCTAC TCAAATGGCA GATTCATAAC AAAGGGGTGG CAATCGCAAA GGATGGGTTT TTCCGATATT CCGTGGATGG ATGCCGTATG TCTGGAGACA TGAACACTTC CTTAGGCAAT TGCATCTTGG

CTGCTCTCAT ATCTAAGGAC TTCATAGACA GGTTCAACCT CGACGCTGAA CTCATCAACA ACGGTGATGA CAATGTGTTA ATTTGCTCGG AGGATGATGA GGAAGTAGTG AAAAGACACT TGTATGATCA CTGGCTCAAG TATGGGTTTG AAGTGGTTGC GGAAG

AGCCT GTATACATAA CGGAACAAGT AGAGTTTTGC CAGATGAAGC CTGTGTTTGA TGGAACCAAC TACGTCATGG TTCGGAAACC CGATGTCTCA ATGTCCAAAG ATTGTCATAG CATCACTCCA TTCTACACAA CCAAAACCGC CAAGAAATGG GTGCATGCTG

TCGGAGAATG TGGGCTATCT TTAACTGGAG GCATACCAAT CAAGCAAGAG TATTACACGT GTATGATCAG AAATGGCGAC CAACATGGGG AAATTGACAA AAGTAAGGAG TTCATTTCAG GGTTCACTCG GCTCAGCAAG TGCAGCAATC GCAAGTATCG ACAAA

TTTCT AGCGAGACCC GATACTCGTT CTACCTGGCC TTTGGTTACA CACCAGACGA ACAGGTGGCC ATCGAGAACT ATTTCCGGAC GCTAGAGTTG CCATGGCACT ATGGGCTGTC GGGTACTCCG GCAAGAGCAC CTGAATGTCT ACTCCTAACC ACGATCCCCC

AACCACCGAC GTTCAACAAG TCAACACCAC AAAGGAGCCA CGAGCCCAGC GACAGTCAAG TAGGCAACAA CTCGCGCACA GCGCCAGCAG AGCAGTGGGA CAGAGGACTA ACAGTTCTCA GGACACTGCG TCTGCCAATT TCGTGATTGT CGCAGAAAGG GTCGA

AGTCA CCAACAATTT CAACTTCTAG GCTGGCTACC GGTAAGTGTC ACTGTCCGGA TTCTCTCTGG ACACCGGGAC TGCTTGCCAT CTGCATAGTC TTAGCCCTTT GCTTGGTGGC TAGATCCACA TCTGAACCTC CCATTATCTC ACCTCCAGTC TTCCATACTG

TGTATCATTG TGAGAAATAC CAGAACATCG AGGTTCAGAA ATGAATGGCT CCCGTGGCCG TCGTCAACAA CCTGCCCCCT CCCGGAACAG TGGCGGCCAG AGAAATCAAG GTTCTCGGCG CAAGAGTCGT AGAAGCAGAT CTGTGGAACG AGCAATGCCA GTTGC

CACCT CGTACTCTGT GGGTCCGACG GGACCCCCGG GTATGGGGAG TAGACAGGGA TGGACAAGTC TGGCTCACAA GGAAGTCATA CTTCAAGTCA CTGCTAGTGC CAGCAGTGAC ACCATACTCA CCATCCCCGT CATTCCAAAC CTGCTCTATC CGCCAGACAG

TAAGACTTAC TCCGGACGTG CGAAATTCCT CGCAGGGCAC GCCCCACTGT ACTCCCAACA CAAATGGGAC ATGTTGGCAT TCCAATGGAC ACCAAGTTGT CCAACGACTA CACCTGGAAA CGTGGTTTTG AGGTTCATAC CCAACTACAC CACGCCAACA CCCAC

CAACA TGTTAGACAC AATGGACAGT GATGCGTACA TAACGTCGCC ATTCCAAGGA GGCTATTACA CGCCCCGAAT CAAGAGAGCT GCCATTTACA ACACGGCCCC TCAATTCTCA TCCATCGACG ATGTAGACAA ATGCGACTAC AGTTGCGGGA AACTGGTCGT

AGCCGTGAAC AAACAAGCTC TCGCCCTCAC AGTGGGCACC GTCACAATGC ACTATAGAGT GCAATTCCGC GGGCCAGTGA CACCCGCTGA CGCTTCGGCG TCGTGAGCTA GGATGGCTAT CCTATCTTAT TGGTGACAGA GTCACCCTGG GAAGCACACC CCTTT

AGTGC TCCCAGTATG GGGGCTTGTC AGACCACCCC TCCATTAGCG CTGTGGTGTC TTGTCTCTTG CCTTTGCCGA GGCACAAATG CTGTATAGTA GCAGTGGGAG ACAACAGTAC GCGACCGGGG ATATAGAGTA GACTGACAAG TAGTCTGGGG GAAAACACAA

GGGAAACCTT GTGGGGCACC CGCGAGACTA TAGTATCTCA CCTGAGATGA TAGGAGTTCC CTCACGAGGG GAACCCACCT CCTGCCC


>5651 [organism=Chloris gayana] [isolate=5651] partial maturase (matK) gene

GGAAATCTTG GTTCAACTCC TTGAATACCG GATCCAAGAT GTTCCATCTT TGCATTTATT GCAATTCTTT CTCAACTATT ATTCGAATTG GAATAGTCTT ATTACTTCAA TGAAATCCAT TTTTTTTTTG AAAAAAGAAA ATAAAAGACT ATCTCGATTC CTATA

TAACT CTTATGTATC GGAATATGAA TTTTTCCTGT TGTTTCTTCG TAAACAATCC TCTTGCTTAC GATTAACATC TTCCGGACCC TTTCTGGAAC GAATCCACTT TTCTAGGAAG ATGGAACATT TTGGGTTAAT GTACCCGGGA TTTTTTCAGA AAACTATATG

GTTCTTTATG GATCCTCTTA TGCATTATGT TCGATATCAA AGAAAGGTAA TTCTTGCATC AAAAGGAACT CTTCTTTTTC AAAAGAAATG GAAATTTTAT CTTGTGAATT TCTCGCAATA TTTTTTCTCT TTTTGGACTC AACCCCAAAG GATTCGTCTA AACCA

ATTAA CAAACTCTTG TTTTGATTTT CTGGGGTACC GTTCAAGTGT ACCAATAAAT ACTTTCTTAG TAAGAAATCA AATGCTGGAG AATTTTTTTC TAATAGATAC TCGAATGAAA AAATTCGATA CCACAGCCCC TGCGACTCCC CTCATTGGAT CCTTATCAAA

AGCTCAATTC TGTACTGGAT CGGGGCATCC TATTAGTAAA CCCATTTGGA CGGATTTATC AGATTGGGAT ATTCTGGATC GCTTTGGTCG GATATGCAGA AATCTTTCTC TT


>5657 [organism=Cynodon dactylon] [isolate=5657] partial maturase (matK) gene

ATCTGGAAAT CTTGGTTCAA CTCCTTGAAT ACCGGATCCA AGATGTTCCA TCTTTGCATT TATTGCGATT CTTTCTCAAC TATTATTCGA ATTGGAATAG TCTTATTACT TCAATGAAAT CCATTTTTCT TTTGAAAAAA

GAAAATAAAA GACTATCTCG ATTCCTATAT AACTCTTATG TATCGGAATA CGAATTTTTC CTGTTGTTTC TTCGTAAACA ATCTTCTTGC TTACGATTAA CATCTTCTCG AACCTTTCTG GAACGAATCC ACTTTTCTAG

GAAGATGGAA CATTTTGGGG TAATGTACCC AGGATTTTTT CGGAAAACTA TATGGTTCTT TATGGATCCT CTTATGCATT ATGTTCGATA TCAAAGAAAG GTAATTCTTG CATCAAAAGG AACTCTTCTT TTGAAAAAGA

AATGGAAATC TTATCTTGTA AATTTCTCGC AATATTTTTT CTCTTTTTGG ACTCAACCCC AAAGGATTCG TCTAAACCAA TTAACAAACT CTTGTTTCGA TTTTCTGGGG TACCGTTCAA ATGTACCAAT AAATACTTTC

TTAGTAAGAA ATCAAATGCT GGAGAATTTT ATTCTAATAG ATACTCGAAT GAAAAAATTC GATACCACAG CCCCTGGTAC TCCCCTCATT GGATCCTTAG CAAAAGCTCA ATTCTGTACT GGATCAGGGC ATCCTATTAG

TAAACCTATT TGGACTGA


>5812 [organism=Cynodon dactylon] [isolate=5812] partial maturase (matK) gene

CTGGTTCAAC TCCTTGAATA CCGGATCCAA GATGTTCCAT CTTTGCATTT ATTGCGATTC TTTCTCAACT ATTATTCGAA TTGGAATAGT CTTATTACTT CAATGAAATC CATTTTTCTT TTGAAAAAAG AAAATAAAAG ACTATCTCGA TTCCTATATA ACTCT

TATGT ATCGGAATAC GAATTTTTCC TGTTGTTTCT TCGTAAACAA TCTTCTTGCT TACGATTAAC ATCTTCTCGA ACCTTTCTGG AACGAATCCA CTTTTCTAGG AAGATGGAAC ATTTTGGGGT AATGTACCCA GGATTTTTTC GGAAAACTAT ATGGTTCTTT

ATGGATCCTC TTATGCATTA TGTTCGATAT CAAAGAAAGG TAATTCTTGC ATCAAAAGGA ACTCTTCTTT TGAAAAAGAA ATGGAAATCT TATCTTGTAA ATTTCTCGCA ATATTTTTTC TCTTTTTGGA CTCAACCCCA AAGGATTCGT CTAAACCAAT TAACA

AACTC TTGTTTCGAT TTTCTGGGGT ACCGTTCAAA TGTACCAATA AATACTTTCT TAGTAAGAAA TCAAATGCTG GAGAATTTTA TTCTAATAGA TACTCGAATG AAAAAATTCG ATACCACAGC CCCTGGTACT CCCCTCATTG GATCCTTAGC AAAAGCTCAA

TTCTGTACTG GATCAGGGCA TCCTATTAGT AAACCTATTT GGACTGATTT ATCAGATTGG GATATTCTGG ATCGCTTTGG TCGGATATGC AGA


>5813 [organism=Cenchrus clandestinus] [isolate=5813] partial maturase (matK) gene

TCTGGTTCAA CTCCTTGAAT ACCGGATTCA AGATGTTCCA TCTTTGCATT TATTGCGATT CTTTCTCAAC TATTATTCGA ATTGGAATAG TCTTATTACT TCAATGAAAT CGATTTTTCT TTTGAAAAAA GAAAATAAAA GACTATTTCG ATTCCTATAT AACTC

TTATG TATCAGAATA TGAATTTTTC TTGTTGTTTC TTCGTAAACA ATCTTCTTGC TTACGATTAA CATCTTCTGG AACCTTTCTG GAACGAATCC ACTTTTCTGG GAAGATGGAA CATTTTTGGG TAATGTACCC AGAGTTTTTT CGGAAAACCA TATGGTTCTT

TATGGATCCT CTTATGCATT ATGTTCGATA TCAAGGAAAG GCAATTCTTG CATCAAAAGG AACTCTTCTT TTGAAGAAGA AATGGAAATC TTACCTTGTC AATTTCTCGC AATATTTTAT CTCTTTTTGG CCTCAACCAC AAAGGATCCG CCTAAACCAA TTAAC

AAACT CTTGCTTCGA TTTCCTGGGG TACCTTTCAA GTGTACCAAT AAATACTTTG TTAGTAAGGA ATCAAATGCT GGAGAATTCT TTTCTAATAG ATACTCGAAT GAAAAAATTC GATACCACAG TCCCTGCTAC TCCCCTCGTT GGATCCTTAT CAAAAGCTCA

ATTTTGTACT GGATCAGGGC ATCCTATTAG TAAACCCGTT TGGACCGATT TATCAGATTG GGATATTCTT GATCGTTTTG GTCGGATATG CAGAAATCTT


>5814 [organism=Cenchrus clandestinus] [isolate=5814] partial maturase (matK) gene

CTCCTTGAAT ACCGGATTCA AGATGTTCCA TCTTTGCATT TATTGCGATT CTTTCTCAAC TATTATTCGA ATTGGAATAG TCTTATTACT TCAATGAAAT CGATTTTTCT TTTGAAAAAA GAAAATAAAA GACTATTTCG ATTCCTATAT AACTCTTATG TATCA

GAATA TGAATTTTTC TTGTTGTTTC TTCGTAAACA ATCTTCTTGC TTACGATTAA CATCTTCTGG AACCTTTCTG GAACGAATCC ACTTTTCTGG GAAGATGGAA CATTTTTGGG TAATGTACCC AGAGTTTTTT CGGAAAACCA TATGGTTCTT TATGGATCCT

CTTATGCATT ATGTTCGATA TCAAGGAAAG GCAATTCTTG CATCAAAAGG AACTCTTCTT TTGAAGAAGA AATGGAAATC TTACCTTGTC AATTTCTCGC AATATTTTAT CTCTTTTTGG CCTCAACCAC AAAGGATCCG CCTAAACCAA TTAACAAACT CTTGC

TTCGA TTTCCTGGGG TACCTTTCAA GTGTACCAAT AAATACTTTG TTAGTAAGGA ATCAAATGCT GGAGAATTCT TTTCTAATAG ATACTCGAAT GAAAAAATTC GATACCACAG TCCCTGCTAC TCCCCTCGTT GGATCCTTAT CAAAAGCTCA ATTTTGTACT

GGATCAGGGC ATCCTATTAG TAAACCCGTT TGGACCGATT TATCAGATTG GGATATTCTT GATCGTTTTG GTCGGATATG CAGAAATCTT TCTC


>5815 [organism=Cynodon dactylon] [isolate=5815] partial maturase (matK) gene

GAATCTT GGTTCAACTC CTTGAATACC GGATCCAAGA TGTTCCATCT TTGCATTTAT TGCGATTCTT TCTCAACTAT TATTCGAATT GGAATAGTCT TATTACTTCA ATGAAATCCA TTTTTCTTTT GAAAAAAGAA AATAAAAGAC TATCTCGATT CCTAT

ATAAC TCTTATGTAT CGGAATACGA ATTTTTCCTG TTGTTTCTTC GTAAACAATC TTCTTGCTTA CGATTAACAT CTTCTCGAAC CTTTCTGGAA CGAATCCACT TTTCTAGGAA GATGGAACAT TTTGGGGTAA TGTACCCAGG ATTTTTTCGG AAAACTATAT

GGTTCTTTAT GGATCCTCTT ATGCATTATG TTCGATATCA AAGAAAGGTA ATTCTTGCAT CAAAAGGAAC TCTTCTTTTG AAAAAGAAAT GGAAATCTTA TCTTGTAAAT TTCTCGCAAT ATTTTTTCTC TTTTTGGACT CAACCCCAAA GGATTCGTCT AAACC

AATTA ACAAACTCTT GTTTCGATTT TCTGGGGTAC CGTTCAAATG TACCAATAAA TACTTTCTTA GTAAGAAATC AAATGCTGGA GAATTTTATT CTAATAGATA CTCGAATGAA AAAATTCGAT ACCACAGCCC CTGGTACTCC CCTCATTGGA TCCTTAGCAA

AAGCTCAATT CTGTACTGGA TCAGGGCATC CTATTAGTAA ACCTATTTGG ACTGATTTAT CAGATTGGGA TATTCTGGAT CGCTTTGGTC GGA


>5816 [organism=Cynodon dactylon] [isolate=5816] partial maturase (matK) gene

GAATCTGGTT CAACTCCTTG AATACCGGAT CCAAGATGTT CCATCTTTGC ATTTATTGCG ATTCTTTCTC AACTATTATT CGAATTGGAA TAGTCTTATT ACTTCAATGA AATCCATTTT TCTTTTGAAA AAAGAAAATA AAAGACTATC TCGATTCCTA TATAA

CTCTT ATGTATCGGA ATACGAATTT TTCCTGTTGT TTCTTCGTAA ACAATCTTCT TGCTTACGAT TAACATCTTC TCGAACCTTT CTGGAACGAA TCCACTTTTC TAGGAAGATG GAACATTTTG GGGTAATGTA CCCAGGATTT TTTCGGAAAA CTATATGGTT

CTTTATGGAT CCTCTTATGC ATTATGTTCG ATATCAAAGA AAGGTAATTC TTGCATCAAA AGGAACTCTT CTTTTGAAAA AGAAATGGAA ATCTTATCTT GTAAATTTCT CGCAATATTT TTTCTCTTTT TGGACTCAAC CCCAAAGGAT TCGTCTAAAC CAATT

AACAA ACTCTTGTTT CGATTTTCTG GGGTACCGTT CAAATGTACC AATAAATACT TTCTTAGTAA GAAATCAAAT GCTGGAGAAT TTTATTCTAA TAGATACTCG AATGAAAAAA TTCGATACCA CAGCCCCTGG TACTCCCCTC ATTGGATCCT TAGCAAAAGC

TCAATTCTGT ACTGGATCAG GGCATCCTAT TAGTAAACCT ATTTGGACTG ATTTATCAGA TTGGGATATT CTGGATCGCT TTGGTCGGAT ATGCAGAAAT CTTTCTCAT
